# Supplementary material for: Changes in Diet Quality over 10 Years and Subsequent Mortality from Cardiovascular Disease in the Multiethnic Cohort Study
Source: Nutrients. 2023 Aug 7;15(15):3482. doi: 10.3390/nu15153482 (PMC10421371; doi:10.3390/nu15153482)
Supplement: Supplementary file 1 [file nutrients-15-03482-s001.zip]

Archive with 1 entries (1 files):
- nutrients-2513010-supplementary.pdf
